# Supplementary material for: Establishment of a promoter-based chromatin architecture on recently replicated DNA can accommodate variable inter-nucleosome spacing
Source: Nucleic Acids Res. 2016 Apr 22;44(15):7189–203. doi: 10.1093/nar/gkw331 (PMC5009725; doi:10.1093/nar/gkw331)
Supplement: SUPPLEMENTARY DATA [file supp_gkw331_nar-00147-m-2016-File.zip]

Archive with 9 entries (9 files):
- nar-00147-m-2016-File009.pdf
- nar-00147-m-2016-File010.pdf
- nar-00147-m-2016-File011.pdf
- nar-00147-m-2016-File012.pdf
- nar-00147-m-2016-File013.pdf
- nar-00147-m-2016-File014.pdf
- nar-00147-m-2016-File015.pdf
- nar-00147-m-2016-File016.pdf
- nar-00147-m-2016-File017.py
