# Supplementary material for: Establishment of a promoter-based chromatin architecture on recently replicated DNA can accommodate variable inter-nucleosome spacing
Source: Nucleic Acids Res. 2016 Apr 22;44(15):7189–203. doi: 10.1093/nar/gkw331 (PMC5009725; doi:10.1093/nar/gkw331)
Supplement: SUPPLEMENTARY DATA [file supp_gkw331_nar-00147-m-2016-File.zip › nar-00147-m-2016-File017.py]

#This script creates a 2D matrix, where axis=0 (y) represents different reference locations +/- a reference point (eg. TSS) in the genome and axis=1 (x) represents each reference location used
# The 2D matrix is then normalised and calculaes an average value for each bp +/- all reference points 


# This script interogates BAM files in a Linux command line envirnoment


#Importing required modules
import scipy
import MySQLdb
import sys as sys
import pysam
import csv
import numpy


#This script requires 3 variables to excute

direct=sys.argv[1]  #direct=the directory that the BAM file is located

file_name=sys.argv[2]

table_locations=sys.argv[3]   # Table of locations contains 3 columns. Column 1 contains chromosome information, Column 2 contains genomic coordinate, Column 3 identifies directionality ie, if genomic coordinate is sense or anti-sense

fragment_range=range(0,200,1) # Fragment lengths from BAM file to extract

window_length=range(-850,851,1) # Size of window +/- the reference location

samfile=pysam.Samfile('%s%s'%(direct,file_name),'rb') #Open BAM file
 

locations=[]

for x in csv.reader(open(table_locations).readlines()):
   
   locations.append(x)

matrix_of_density=scipy.zeros((len(locations),len(fragment_range),len(window_length))) #Creates 3D matrix of zeros which will be replace by numbers of nucleosome dyads. 

#Iterating through each genomic reference location (eg. TSS) +/- a defined window, paired fragments of a defined length are selected. The position of each nucleosomal dyad is half the read length
#
i=0

for location in locations:
   
   for read in samfile.fetch(location[0],int(location[1])-850,int(location[1])+850):

      if read.is_paired and read.is_proper_pair and read.tlen>100 and read.tlen<200:

         pos=read.pos+read.tlen/2 #Nucleosome dyad is half the read length

         try:

            matrix_of_density[i][read.tlen][int(int(location[1])-pos+len(window_length)/2)-2:int(int(location[1])-pos+len(window_length)/2)+2]+=1 # For each location and fragment length, the number of dyads occouring at a locus is increased  by 1 at each occourence 

      
         except IndexError:

            pass

         

         pass
      
      else:

         pass         

   i+=1


i=0
blank_matrix_for_all_lengths=numpy.zeros(((len(locations)),1701))

for x in locations:
   blank_matrix_for_all_lengths[i]=numpy.sum(matrix_of_density[i],axis=0) # take the sum of dyads at each genomic base surrounding the reference location for all DNA fragment lengths
   i+=1
   
#Rearrange the data to ensure all genes are 5' to 3' and generates average value for each bp +/- each genomic location.
final_table_tss=numpy.zeros(((len(locations)),1701))
i=0      
for x in locations:

   if x[2]==1:
      final_table_tss[i]=blank_matrix_for_all_lengths[i]

   else:
      final_table_tss[i]=blank_matrix_for_all_lengths[i][::-1]
   i+=1


# Code rearranges the data to ensure all genes are 5' to 3' and plotted Left to right. Also trims data to +/- 750bp of each genomic coordinate and normalises data.
      
def normalise_across_all_genes(x,y): #x=data table generated previously. y=The strand which each genomic reference point is located, 1=sense, -1=antisense
        blank=numpy.zeros(((len(y)),1701))
        i=0
        for c in y:
                if y[i]==1:
                        blank[i]=x[i]
                else:
                        blank[i]=x[i][::-1]
                i+=1
                
        trim=blank[:,100:1601] #Trim Data to +/- 750bp of each coordinate
        pm=numpy.sum(trim) #Take sum of all values in matrix
        pm2=scipy.divide(trim,pm) #Divide each value in matrix by the sum to normalise
        return numpy.sum(pm2,axis=0) # Take the sum along the y axis for each bp +/- the genomic reference point to get value for all locations  
      

avg=normalise_across_all_genes(final_table_tss,sense) # This will generate a 1501 long array which can be plotted in matplotlib
